# Supplementary material for: Physiologic Determinants of Exercise Capacity in Pulmonary Langerhans Cell Histiocytosis: A Multidimensional Analysis
Source: PLoS One. 2017 Jan 10;12(1):e0170035. doi: 10.1371/journal.pone.0170035 (PMC5225005; doi:10.1371/journal.pone.0170035)
Supplement: S3 Table — (XLSX) [file pone.0170035.s003.xlsx]

## Sheet: Feuil1
Gender	Age	BMI	Nodular score	Cystic score	History of Smoking	mMRC	sPAP	FEV1,	FVC	FEV1/FVC	FRC	RV	TLC	DLCO	DLco/VA	PaO2	PaCO2	Borg Dyspnée	V’O2 peak	Workload peak	V’E peak	BR	V’E/V’O2 VT	V’E/V’CO2 VT	V’E/V’CO2 peak	VD/VT rest	VD/VT peak	PaCO2 peak	PaO2 peak	AaDO2	AaDO2 peak
male=1	Years	kg/m2					mmHg	% pred	% pred	%	% pred	% pred	% pred	% pred	% pred	mmHg	mmHg		% pred	% pred	L/min	%						mmHg	mmHg	mmHg	mmHg
1	41	26.17	18	6	0	0	26	57.6	61.7	80.6	68.9	96.7	72.8	52.1	81	86	40	7	66	86.4198	68.8	6.52	26	30	37	0.32	0.36	45	74	11	36.5
2	39	29.38			1	1	15	90	104	74	118	79	94	56	57	92.1	31.9	10	71	60	57.6	45.25	32	39	38	0.46	0.35	37.8	67.6	21.6	46.3
1	41	20.24	18	10	1	1	37	53	89	48.65	121	113	92	41	54	78.6	44.1	7	63	50	51	36.88	38	38	35	0.38	0.43	47.1	55.5	27.8	54.1
2	37	21.3			1	2		72	83	75.4209		115.854	98.2353	70	92	83	36	10	82.4104	88.2353	89	0.67	44	41	49	0.35	0.36	30	84	26	39
2	30	16.8			1	0		56	66	73	82	114	86			96	30	4	63	51.0204	67.2	-0.6	42.5	42.3	46.5	0.36	0.43	35.9	82.9	18.1	40.9
2	28	18.13	6	20	1	1		45	75	52.64	145	217	116	46	53	83.1	35.8	4	59.6639	67	37	26.59			38	0.05	0.39	43.9	56.1	32.7	53.7
2	58	24.91			0	3		40	111	29.3151		226	145	59	59	76	33	7	50.431	65.5738	35	18.22	44	45	41	0.44	0.43	40	62	37	46
1	57	27.92	10	0	1	1		87	95	72.57	133	93	93	65	79	79	39	0	60	65	72.9	31.74	40	38	41	0.47	0.31	32.88	90.36	41.62	35.8
2	30	20.96	6	6	1	0		82	99	72	157	160	105	89	86	109	36	4	94	84	88	12.35	34	32	37	0.27	0.16	35	103	3.7	19.7
1	39	30.42	18	9	1	0	38	75	109	57.27	98	106	105	56	62	111	32.6	5	65	63	76.2	33.39	29	31	32	0.19	0.18	36.3	83.2	6	33
2	46	19.49	4	6	1	0		106	112	81	158	149	123	72	83	91	32.7	7	118.067	88.9831	62	49.18	29	30	34	0.38	0.39	31.7	103	-1.8	13.4
2	48	21.83	6	6	1	2		98	111	76	115	133	115	75	83	122	23		109.127	77	72	30.77	33	42	42	0.22	0.37	35.3	103	7.3	11.7
2	39	16.94			1	3		87	99	76		160	129	48	48	60	31	10	85.7	62	71	29	51	49	53	0.39	0.32	27	66	51	54
1	39	33.02			0	1	39	99	105	77.4597		92	96	58	70	81	40	9	66.1917	83	111	35.91	35	33	36	0.36	0.28	35	73	25	46
2	57	26.03	4	12	0	2	61	51	68	63.25	113	117	87	29	43	58.4	33.5	5	70	85	44	11.29			47.1	0.42	0.48	36.5	42.9	42.7	63.05
2	40	22.21			0			26	60	35			131		48				41.3793	34.7222	35	-21.53	42	48	52	0.3	0.36
1	24	21.97	12	6	1	0		119	123	83	136	95	115	86	86	87.8	38.3		93.5982	101.942	97.8	48.85	25	25	28	0.24	0.07	35.5	99.8	15.9	22.6
2	31	19.49	14	8	1	1		58	71	68		181	103	37	58	84	36		69.1083	77.6	64.2	16.41	38	42	45	0.54	0.44	36.7	73.4	20	38
2	32	18			0	0		99	96	89.2128	157	205	128	73	91	101	28	7	80.3324	67.4699	59.7	51.23	35	37	34	0.19	0.2	34	107	18.2	13.9
2	38	28.06	18	8	1	1	23	79	113	60.63	131	129	118	38	42	81.8	33.2		30.5	66.9	63.9	38.08	44	50	49	0.46	0.45	34.9	66.3	22.8	51.4
1	35	20.45			1	1		57	72	65	105	125	82	50	65	86.9	34.8	9	73.0159	62	74.1	26.49	34	34	33	0.47	0.38	44.9	56.9	18.5	51.4
1	31	25.98	18	6	1	0	34	77	72	88.94	90	80	78	53	81	104	36.9	2	62.4697	66.1765	93.7	31.71	32	32	38	0.3	0.31	35.9	82.4	8.8	36.6
1	42	19.26			1	1		51	84	45	158	132	94	39	49	71	33.3		57.3	42	60	0.99	53	56	54	0.6	0.52	35.7	60	43	56
2	35	18.9	0	22	1	1		55	82	57	129	166	113			90.5	35.6		80	81	52	11.56	43	45	44	0.606742	0.458763	38.8	60.9	16	48
1	23	20.99	8	16	0	1		68	84	67.73	139	177	111	74	82	91.8	41.9	3	77	69	88	28.1	28.1	28.6	32.3	0.36	0.34	41.1	77.7	12.08	32.84
1	22	18.21	14	6	1	0	25	95	103	79	105	97	99	65	74	108	36	4	90.1176	89.0805	79	48.83	33	33	38	0.32	0.35	38.1	104	7.9	10.4
1	22	20.01	10	6	1	0	23	98.4	91.4	85.4	82.5	91.5	90.8	76	89.4	94.2	43.2	8	82.6403	85.6164	128.6	34.65	26	26	54	0.41	0.44	41.2	92.9	3	25.2
2	38	20.58	8	6	1			134.7	147	79	120	100	130	87	74	85	38.3		101.6	102.362	73	52.84	29	28	35	0.37	0.15	30.1	102.3	18	20.3
2	47	30.1	0	13	1	1		74	103	61.3	120	127	109	54	57	78	38	5	87.8437	125	67	22.45	27.9	27.8	35.3	0.376316	0.364865	37	71.6	30.56	44.95
2	51	42.46	6	0	0	1	40	81	99	70.45	93.6	137	110	81	92	79	39.7	2	91	69	50	43.18	31	35	31	0.38	0.32	40.5	73.6	26	34.5
1		30.96			1			98.4	119	69	109.8	80.7	107.6	50.7	54	86.25	36.75		69	62.6959	103	40.53	36	34	37	0.45	0.28	35.25	64.5	2.4	6.7
1	40	17.92	10	14	1			54.8	84.9	52	139.8	101.5	109	41.7	55.2				55.8011	65.0888	76	18.45	42	41	47
2	34	39.33	8	22	1	2		43	96	39	58	83	75	33	38	86.5	44.2		55.6213	55.1	37.1	32.3			36	0.5	0.45	49.2	47.1	40	52
2	48	20.17			1	0		74	111	56		236	157	51	54	73	31.6		73.7705	118	33.1	54.78			38	0.46	0.28	34.3	89.8
1	24	23.81	3	0	1	0		111	118	80.49	107	101	111	88	82	97.5	41	4	82.9885	74.3	87	51.56	28	28	32	0.26	0.23	38.1	98.1	11.2	19.1
2	59	30.08			2			47	66	61			72			65.7	43.3		55.6701	42.8571	41	0.49	40	37	39	0.36	0.37	40.6	64.5	42.4	51
1	20	21.86	0	0	1	0		94	99	78.91	122	116	100	65	76	99.6	44.4	5	80.8962	74.5968	122	29.07	30.8	26.8	35.6	0.279279	0.303621	35.9	95.8	3.1	23.42
1	34	18.37	0	17	0	2	25	30	49	51	63	88	65	37	56	71	37		46.7515	51	45	-4.17	36	36	36	0.540541	0.523077	45.5	59.3	36.1	45.6
2	46	19.74			1	3	33	91	101	77	100	94	87	58	79	92.8	40.6	9	93	53	59.4	27.56	38	42	44	0.52	0.34	32.8	91.8	9.2	27
2	47	32.01	4	8	0	0	28	114	131	74.4	126	129	128	90	75	99.7	34.4	3	109.211	78.9474	77	35.83	33.3	33.2	38.5	0.197674	0.230769	29.9	99.7	10.83	21.91
2	42	21.23	2	22	1	1		79	108	62.5749	99	94.5	97.0276	28	31.5	78.2	34.6		73.4982	67.7966	78	6.7	51	49	52	0.35	0.52	38.3	66.9	30.8	51.9
2	54	23.88			1			99	109	77.2727				40		73	35	9	93.2489	86.2069	79	22.55	44	45	49	0.45	0.45	34	63	36	53
2	34	20.5			0	1		83	99	66	87	73	97	70		85.5	36.6		73	76.667	55	38.06	35	37	39	0.43	0.31	36.1	82.5
2	31	23.14			1	1	31	91	112	71	84	84	94	55	63	106.6	39	5	69	59	50.8	56.06	29	33	31	0.31	0.24	38.9	11.7	-1	4.8
2	23	19.61			0	1	18	32	50	56.7164	126	308	120	41	73	83	36	6	38.0952	34.1317	38.1	16.45	44	47	45	0.49	0.42	38	70	18.9	35.2
1	26	20.42			0	2		45	67	57	95	127	88	42	48	80	37		65.2849	57.06	79	-7.34	45	45	44	0.540541	0.50237	42.2	42	27	68
2	37	26.49	4	10	0	1		90	95	82	124	111	104	64	76	89.8	38.6		88.806	83.3333	57.7	37.01	33	34	37	0.4	0.28	34.6	94.5	9	21
1	60	20.31	3	14	1	2		32.49	71.2	36.39	170	226	127	45	72	63	45.6	8	44.8276	19	28.5	17.15	38	39	42	0.55	0.55	51.4	76	36.4	21.7
2	35	26.53	10	6	1	0		88	97	78.41	84	76	93	73	87	93.4	37.5		79	89	60.5	46.74	29	29	30	0.13	0.16	36	97.8	4	22.1
2	21	22.43			1	0		73	81	79	69	63	79	73	93	94	36.3		79.0794	68	49	46.51	31	32	31	0.559229	0.273608	41.3	80	15	27
1	45	23.67	14	10	1	1	34	57	72	64.43	151	175	102	37	51	82	31	5	50	46.63	89.4	-1.59	47	53	57	0.52	0.49	32.5	87.3	37.1	34.5
1	27	20.02	6	6	0	0	15	99	87	95.92	113	167	104	63	66	78.8	30.7	9	67.3597	70.7692	93.5	45.13	29	27	35	0.01
1	24	19.13	6	18	1	0		48	67	60.56	128	166	90	47	75	96.9	41.5	5	65.7	64	60	21.47	29	35.5	31.9	0.64	0.385681	43.3	58.6	7	48
2	48	24.69			0	1	37	81	104	67	98	98	99	86	97	85.2	41.1	10	93	78	58.3	30.6	30	31	33	0.39	0.24	37.1	93.8	10.4	22.7
1	28	23.85	6	6	1	0		100	99	84.6		208	122	66	70	84	40		64.5	70.3846	66.9	63.16	26	25	24	0.22	0.19	40	84	32.5	40.8
2	24	19.83			1	2	22	68.4	61.5	81.01	110	123	88	53.6	64.2	99	40	8	85.4	85.5	58.3	35.22	29	31	30	0.48	0.31	45	84	2	22
2	31	21.78	1	7	0	0		67	77	76	81.3	101	86	81	94	97	34		71.7143	65.2174	44	43.88	33	41	30	0.32	0.18	36.6	91.2	9	22
1	39	28.71			0	1		36	56	53.25				69		80	38.7		72	63.3	65	-24.05	39	53	34	0.39	0.24	39.7	63
1	23	23.94	8	0	0	0	29	95	104	77.16	104	111	103	93	105			2	86.9565	93.4783	83	50.6	22.6	22.8	24.5
1	41	21.3	3	4	1	0		89	119	62.11	110	95	108	103	104	95.1	42.6	2	87.4693	87.2093	61.7	53.96	26	28	27	0.35	0.13	39.3	94	6.7	19.1
1	42	27.13			1	0		100	97	84	82	78	90	102		97.5	36.4		101	93.83	95	38.95	26	28	30	0.26	0.15	36	94	10	22
2	42	18.5			2	1		30	36.8	71	65		49			85	45		59.4	47.1698	28	28.57	31.9	25.8	27.6			49	71
